# Supplementary material for: Mansonone G and its derivatives exhibit membrane permeabilizing activities against bacteria
Source: PLoS One. 2022 Sep 1;17(9):e0273614. doi: 10.1371/journal.pone.0273614 (PMC9436067; doi:10.1371/journal.pone.0273614)
Supplement: S1 Table — (XLSX) [file pone.0273614.s004.xlsx]

## Sheet: Sheet1
S1 Table. The percentage of nucleoids with SYTOX intensities more than 3 times the mean SYTOX intensity of the untreated control, in E. coli lptD4213 cells
Treatment conditions	No. of nucleoids	% nucleoids stained with SYTOX Green
Untreated_1	512	0
Untreated_2	487	0
Untreated_3	469	0
DMSO_1	360	0.28
DMSO_2	380	0
DMSO_3	386	0
Mansonone G_1	188	90.43
Mansonone G_2	164	69.51
Mansonone G_3	317	96.53
Cpd_5_1	54	98.15
Cpd_5_2	112	100
Cpd_5_3	103	100
Cpd_10_1	106	93.4
Cpd_10_2	158	95.57
Cpd_10_3	117	95.73
Cpd_8_1	431	0.93
Cpd_8_2	541	0.55
Cpd_8_3	477	1.26
Cpd_18_1	330	0.61
Cpd_18_2	427	0.23
Cpd_18_3	366	1.09
