# Supplementary material for: Mansonone G and its derivatives exhibit membrane permeabilizing activities against bacteria
Source: PLoS One. 2022 Sep 1;17(9):e0273614. doi: 10.1371/journal.pone.0273614 (PMC9436067; doi:10.1371/journal.pone.0273614)
Supplement: S2 Table — (XLSX) [file pone.0273614.s005.xlsx]

## Sheet: Sheet1
S2 Table. Minimal inhibitory concentration of mansonone G and it's derivatives performed in triplicate, in eight bacterial strains
B. subtilis (PY79)						S. aureus (ATCC29213)						E. coli (lptD4213)						E. coli (MC4100)
Compounds	# 1	# 2	# 3	Mode		Compounds	# 1	# 2	# 3	Mode		Compounds	# 1	# 2	# 3	Mode		Compounds	# 1	# 2	# 3	Mode
Mansonone G	15.6	15.6	15.6	15.6		Mansonone G	62.5	62.5	62.5	62.5		Mansonone G	125	125	125	125		Mansonone G	> 250	> 250	> 250	> 250
5	7.8	7.8	7.8	7.8		5	15.6	15.6	15.6	15.6		5	31.25	31.25	62.5	31.25		5	> 250	> 250	> 250	> 250
6	> 125	125	125	125		6	> 125	> 125	> 125	> 125		6	> 250	> 250	> 250	> 250		6	> 250	> 250	> 250	> 250
7	31.25	31.25	31.25	31.25		7	62.5	31.25	31.25	31.25		7	> 250	> 250	> 250	> 250		7	> 250	> 250	> 250	> 250
8	> 125	> 125	> 125	> 125		8	125	> 125	> 125	> 125		8	> 250	> 250	> 250	> 250		8	> 250	> 250	> 250	> 250
9	7.8	7.8	7.8	7.8		9	31.25	15.6	15.6	15.6		9	> 250	> 250	> 250	> 250		9	> 250	> 250	> 250	> 250
10	15.6	15.6	15.6	15.6		10	15.6	15.6	15.6	15.6		10	62.5	62.5	62.5	62.5		10	> 250	> 250	> 250	> 250
11	> 125	> 125	> 125	> 125		11	> 125	> 125	> 125	> 125		11	> 250	> 250	> 250	> 250		11	> 250	> 250	> 250	> 250
12	> 125	> 125	> 125	> 125		12	> 125	> 125	125	> 125		12	> 250	> 250	> 250	> 250		12	> 250	> 250	> 250	> 250
13	> 125	> 125	> 125	> 125		13	> 125	> 125	> 125	> 125		13	> 250	> 250	> 250	> 250		13	> 250	> 250	> 250	> 250
14	> 125	> 125	> 125	> 125		14	> 125	> 125	> 125	> 125		14	> 250	> 250	> 250	> 250		14	> 250	> 250	> 250	> 250
15	31.25	31.25	31.25	31.25		15	62.5	31.25	31.25	31.25		15	250	> 250	> 250	> 250		15	> 250	> 250	> 250	> 250
16	7.8	7.8	7.8	7.8		16	31.25	15.6	15.6	15.6		16	125	> 250	> 250	> 250		16	> 250	> 250	> 250	> 250
17	15.6	15.6	15.6	15.6		17	31.25	15.6	15.6	15.6		17	125	125	125	125		17	> 250	> 250	> 250	> 250
18	15.6	15.6	15.6	15.6		18	62.5	31.25	31.25	31.25		18	> 250	> 250	> 250	> 250		18	> 250	> 250	> 250	> 250
E. coli (ATCC25922)						A. baumannii (ATCC19606)						P. aerugenosa (PA01)						V. parahaemolyticus (AHPND)
Compounds	# 1	# 2	# 3	Mode		Compounds	# 1	# 2	# 3	Mode		Compounds	# 1	# 2	# 3	Mode		Compounds	# 1	# 2	# 3	Mode
Mansonone G	> 250	> 250	> 250	> 250		Mansonone G	> 250	> 250	> 250	> 250		Mansonone G	> 250	> 250	> 250	> 250		Mansonone G	> 250	> 250	> 250	> 250
5	> 250	> 250	> 250	> 250		5	> 250	> 250	> 250	> 250		5	> 250	> 250	> 250	> 250		5	> 250	> 250	> 250	> 250
6	> 250	> 250	> 250	> 250		6	> 250	> 250	> 250	> 250		6	> 250	> 250	> 250	> 250		6	> 250	> 250	> 250	> 250
7	> 250	> 250	> 250	> 250		7	> 250	> 250	> 250	> 250		7	> 250	> 250	> 250	> 250		7	> 250	> 250	> 250	> 250
8	> 250	> 250	> 250	> 250		8	> 250	> 250	> 250	> 250		8	> 250	> 250	> 250	> 250		8	> 250	> 250	> 250	> 250
9	> 250	> 250	> 250	> 250		9	> 250	> 250	> 250	> 250		9	> 250	> 250	> 250	> 250		9	> 250	> 250	> 250	> 250
10	> 250	> 250	> 250	> 250		10	> 250	> 250	> 250	> 250		10	> 250	> 250	> 250	> 250		10	> 250	> 250	> 250	> 250
11	> 250	> 250	> 250	> 250		11	> 250	> 250	> 250	> 250		11	> 250	> 250	> 250	> 250		11	> 250	> 250	> 250	> 250
12	> 250	> 250	> 250	> 250		12	> 250	> 250	> 250	> 250		12	> 250	> 250	> 250	> 250		12	> 250	> 250	> 250	> 250
13	> 250	> 250	> 250	> 250		13	> 250	> 250	> 250	> 250		13	> 250	> 250	> 250	> 250		13	> 250	> 250	> 250	> 250
14	> 250	> 250	> 250	> 250		14	> 250	> 250	> 250	> 250		14	> 250	> 250	> 250	> 250		14	> 250	> 250	> 250	> 250
15	> 250	> 250	> 250	> 250		15	> 250	> 250	> 250	> 250		15	> 250	> 250	> 250	> 250		15	> 250	> 250	> 250	> 250
16	> 250	> 250	> 250	> 250		16	> 250	> 250	> 250	> 250		16	> 250	> 250	> 250	> 250		16	> 250	> 250	> 250	> 250
17	> 250	> 250	> 250	> 250		17	> 250	> 250	> 250	> 250		17	> 250	> 250	> 250	> 250		17	> 250	> 250	> 250	> 250
18	> 250	> 250	> 250	> 250		18	> 250	> 250	> 250	> 250		18	> 250	> 250	> 250	> 250		18	> 250	> 250	> 250	> 250
