# Supplementary material for: Mansonone G and its derivatives exhibit membrane permeabilizing activities against bacteria
Source: PLoS One. 2022 Sep 1;17(9):e0273614. doi: 10.1371/journal.pone.0273614 (PMC9436067; doi:10.1371/journal.pone.0273614)
Supplement: S3 Table — (XLSX) [file pone.0273614.s006.xlsx]

## Sheet: Sheet1
	S3 Table. SYTOX Green intensities of individual nucleoids from untreated and mansonone G-treated conditions, at different time points in E. coli lptD4213 cells (raw single cell data for Fig 3B)
	Untreated					Mansonone G
	10 min	30 min	60 min	120 min		10 min	30 min	60 min	120 min
	26.4929	62.8897	123.934	39.2445		4006.92	6351.91	3085.15	3863.58
	52.7701	44.2749	117.169	32.2071		889.435	1846.9	10397.9	506.096
	74.9269	36.6643	60.3772	30.1425		781.192	2695.85	2686.68	2878.63
	45.4307	118.443	137.903	37.0533		569.613	1082.2	10344.2	973.921
	29.5208	111.026	69.4614	49.6412		165.904	4248.2	3495.39	3376.73
	70.4591	123.016	82.419	23.6941		251.463	1419.84	4435.67	3232.82
	45.0111	99.3542	79.8999	35.0847		629.341	2471.96	3220.24	3687.77
	63.0828	92.7486	67.8635	40.1865		171.218	11305.3	3527.69	2615.99
	47.6518	99.0008	71.9055	29.8275		1067.4	1329.67	3803.57	2551.86
	48.7688	74.5687	69.4504	39.4669		260.972	4760.92	4330.69	5684.48
	80.4164	44.9152	88.707	28.0938		1209.38	913.92	6615.38	771.469
	99.5815	107.73	73.3905	38.451		577.633	653.402	2473.53	4827
	59.0927	74.4923	77.5074	31.0653		4646.98	4367.25	3649.22	4260.79
	1125.81	94.6125	49.0259	30.0754		5526.71	3056.59	3996.58	3030.04
	56.9714	143.099	91.8832	26.1116		282.841	3117.01	4250.96	2446.86
	92.5938	94.0441	69.9751	32.4396		5402.62	5836.89	3007.42	1958.9
	117.984	89.5115	47.4268	37.2488		595.37	5805.48	3237.35	3652.71
	78.735	95.3717	64.2062	39.5731		7710.9	2180.31	1751.04	3898.34
	58.9227	101.32	70.437	27.2842		736.758	2280.79	3931.06	4283.35
	85.0087	56.0782	66.6511	25.39		5114.04	256.192	4103.64	3900.61
	90.6198	76.9263	63.0048	25.199		694.071	2497.44	5925.45	3703.82
	70.1454	95.8326	68.6412	34.0569		388.344	2291.37	2777.84	4994.33
	60.2234	89.0484	87.3144	21.2454		734.875	634.24	6499.37	5535.43
	53.1672	58.267	67.9115	30.2547		4344.61	698.597	1351.12	4419.94
	86.6232	96.8024	47.8867	34.2651		530.474	1614.68	4928.62	5154.73
	75.1849	99.7393	57.9569	23.5526		266.057	3442.09	5169.66	2774.15
	82.8639	74.8807	85.5751	25.8696		11101.4	2533.01	5756.56	1588.37
	90.3379	97.5481	78.1446	41.4719		427.113	754.889	542.383	1892.65
	63.9605	53.0606	98.0573	29.6599		226.487	1977.71	1842.27	2220.23
	93.6615	58.8802	74.2472	26.2567		5688.75	3227.28	2530.21	2011.24
	101.04	119.88	56.2703	48.8779		986.104	4168.61	2268.69	2961.93
	49.8429	96.0092	49.883	24.2691		356.383	4008.59	1765.06	4192.01
	52.9775	85.0114	102.81	42.1501		267.064	8118.35	5055.23	3000.9
	102.605	109.517	17.4325	29.953		4344.06	4120.72	5457.92	3172.01
	90.4282	81.9739	50.605	35.4533		1182.23	3948.3	1670.03	2680.15
	75.8205	90.5393	94.4737	30.0436		761.398	4364.76	2668.35	3502.94
	132.908	109.205	62.9099	46.2741		5992.24	5005.45	1770.6	2292.02
	57.499	96.5746	76.3862	42.246		704.105	2242.72	4811.17	1858.94
	81.2585	110.866	66.4515	35.3976		361.522	526.095	1973.46
	31.5578	57.7516	55.8015	27.0123		380.405	2320.68	1768.79
	66.731	96.6481	75.5735	37.1549		1710.65	2896.95	1918.15
	85.4947	113.324	104.567	35.373		1821.54	764.633	1998.02
	111.113	131.915	92.7209	20.4866		1612.48	890.219	2277.22
	97.6895	160.711	103.516	19.1741		629.055	1192.24	3558.54
	76.8878	82.7523	61.9155	40.0949		678.515	4759.94	1286.89
	114.098	75.816	102.415	23.2144		230.003	887.284	3341.1
	89.3727	56.0414	82.41	30.3021		248.149	1213.51	1131.1
	93.3377	69.4454	66.5386	54.8892		251.032	2864.89	3494.18
	69.9868	59.7503	84.1077	50.6316		5015.9		2015.77
	71.9422	57.6694	80.5712	48.7695		559.586		3208.8
	77.3325	49.5151	81.4428	31.6641		223.528		2238.08
	104.486	64.5	80.2452	48.6258		941.77		4104.4
	78.8077	51.9699	92.5682	48.2104		416.571		3856.55
	117.608	57.3543	63.9631	25.738		1815.09		1083.03
	78.8888	71.7657	62.4799	59.3089		229.156		2305.19
	60.9414	56.1002	71.5313			555.09		1544.84
	67.7821	54.6761	84.6332			709.601		4095.25
	133.682	94.597	68.2437			228.787		802.63
	134.585	50.6339	89.5456			403.219		2129.56
	100.748	85.9434	93.0213			878.444		5355.04
	94.6087	83.3895	63.2293			1256.33		4565.92
	134.407	69.223	64.4791			164.871		3961.83
	158.81	92.2007	96.0678			841.88		5329.55
	132.719	103.925	131.488			314.25		5355.4
	87.9696		97.8624			1267.19		6977.95
	67.4591		118.509			501.328		2444.03
	120.608		78.8816			1300.33		2892.72
	70.0319		110.168			1343.57		1737.19
	102.507		129.258			200.439
	108.364		86.0025			2279.15
	97.6083		138.986			934.686
	111.827		90.172			669.206
	125.61		78.8964			185.599
	103.99		138.558			546.861
	87.4913		161.892			1260.52
	136.465		156.02			354.879
	125		98.6796			1083.69
	172.483		107.754			313.969
	105.698		147.23			249.988
	119.259					3328.47
						319.429
						307.353
						1542.17
						276.679
						256.536
						341.494
						450.668
						710.809
						325.572
						310.844
						2407.05
						2546.12
						557.497
						949.178
						209.093
						180.367
						604.42
						267.933
						671.863
						567.89
						1552.78
Mean	99.9548	84.5522	84.5253	34.535		1319.26	2915.54	3498.31	3167.31
STDEV	119.808	25.655	26.96	9.30331		1843.06	2158.44	1930.78	1265.42
